# Supplementary material for: Response of Sport Horses to Different Formulations of Equine Influenza Vaccine
Source: Vaccines (Basel). 2020 Jul 10;8(3):372. doi: 10.3390/vaccines8030372 (PMC7563521; doi:10.3390/vaccines8030372)
Supplement: Supplementary file 1 [file vaccines-08-00372-s001.zip]

Archive with 1 entries (1 files):
- vaccines-850114-supplementary.xlsx
