# Supplementary material for: Response of Sport Horses to Different Formulations of Equine Influenza Vaccine
Source: Vaccines (Basel). 2020 Jul 10;8(3):372. doi: 10.3390/vaccines8030372 (PMC7563521; doi:10.3390/vaccines8030372)
Supplement: Supplementary file 1 [file vaccines-08-00372-s001.zip › vaccines-850114-supplementary.xlsx]

## Sheet: SRH results
V	D0-M'07	D0-SA/4/03	mean D0-H3N8	D7-M'07	D7-SA/4/03	mean D7-H3N8	D14-M'07	D14-SA/4/03	mean D14-H3N8	D21-M'07	D21-SA/4/03	mean D21-H3N8	D60-M'07	D60-SA/4/03	mean D60-H3N8	D90-M'07	D90-SA/4/03	mean D90-H3N8	D121-M'07	D121-SA/4/03	mean D121-H3N8	D150-M'07	D150-SA/4/03	mean D150-H3N8	D180-M'07	D180-SA/4/03	mean D180-H3N8	D201-M'07	D201 SA/4/03	mean D201-H3N8
W	87.6	79.8	83.7	180.4	165.3	172.85	203.5	183.3	193.4	202.5	186.2	194.35	NS	NS	NS	NS	NS	NS	NS	NS	NS	NS	NS	NS	NS	NS	NS	NS	NS	NS
W	104.7	91.8	98.25	203.4	189.4	196.4	204.2	193.1	198.65	201.3	189.8	195.55	157.841	165.388	161.614	129.308	135.023	132.165	111.07	114.837	112.953	NS	NS	NS	NS	NS	NS	NS	NS	NS
W	146.9	133.6	140.25	188.8	179.3	184.05	218.8	201.8	210.3	211.9	200.2	206.05	182.083	191.037	186.56	159.292	167.903	163.597	153.091	163.796	158.444	148.627	141.06	144.843	147.766	139.695	143.731	146.476	140.954	143.715
W	145.6	138.4	142	214	208.8	211.4	NS	NS	NS	249.4	249.4	249.4	190.425	199.08	194.753	169.4	173.227	171.313	150.906	161.759	156.333	147.437	146.259	146.848	144.979	141.796	143.388	140.534	141.481	141.007
W	86	80.7	83.35	NS	NS	NS	NS	NS	NS	204	183.2	193.6	NS	NS	NS	NS	NS	NS	NS	NS	NS	NS	NS	NS	NS	NS	NS	NS	NS	NS
W	115.2	100.1	107.65	186	164.4	175.2	223.9	205.8	214.85	217	206.8	211.9	206.143	201.086	203.614	181.724	182.439	182.082	151.016	157.173	154.095	149.381	145.621	147.501	146.049	146.37	146.209	NS	NS	NS
W	91.2	81.9	86.55	201.7	193.7	197.7	223.7	204.1	213.9	NS	NS	NS	199.33	202.721	201.025	168.247	176.625	172.436	148.198	156.058	152.128	146.798	135.023	140.91	145.941	142.642	144.292	146.798	138.963	142.88
W	81.2	67.6	74.4	148.2	128	138.1	167.2	153.3	160.25	158.5	148	153.25	179.818	196.712	188.265	162.325	182.921	172.623	149.17	163.117	156.143	82.3129	74.0877	78.2003	81.9917	72.7229	77.3573	79.9984	73.3966	76.6975
W	144.9	132.4	138.65	212.3	189.2	200.75	232.1	211.5	221.8	227.9	203.7	215.8	197.21	206.652	201.931	166.186	182.442	174.314	166.184	181.605	173.895	165.844	162.212	164.028	164.932	160.188	162.56	147.873	145.193	146.533
W	191.2	168.9	180.05	220.5	195.1	207.8	248.7	227.7	238.2	226.9	202	214.45	196.339	193.248	194.794	197.708	191.157	194.432	151.67	163.004	157.337	149.928	148.63	149.279	145.3	147.659	146.48	143.172	136.468	139.82
W	91.4	80.2	85.8	183.2	170.3	176.75	187	180.5	183.75	185.9	185.4	185.65	139.693	143.913	141.803	136.468	145.512	140.99	137.816	145.621	141.718	113.794	101.036	107.415	100.859	87.7866	94.3225	92.1563	83.6821	87.9192
W	159.2	151.1	155.15	219.6	204.9	212.25	245.5	240.8	243.15	236.6	235.5	236.05	201.211	218.274	209.742	176.86	189.691	183.276	154.96	159.964	157.462	NS	NS	NS	NS	NS	NS	NS	NS	NS
W	119.5	113.9	116.7	189	172.2	180.6	198	189.3	193.65	200.1	198.1	199.1	180.889	174.861	177.875	149.821	144.233	147.027	111.91	123.143	117.527	120.894	109.952	115.423	111.344	109.86	110.602	109.396	108.563	108.979
W	90.2	80.5	85.35	177.7	170.7	174.2	177.3	165.5	171.4	168.4	150.8	159.6	NS	NS	NS	113.606	117.702	115.654	107.826	104.538	106.182	105.173	95.3306	100.252	91.732	84.824	88.278	84.9868	83.6854	84.3361
W	162.2	158.4	160.3	213.6	199.8	206.7	219.1	219.1	219.1	224.9	214.9	219.9	192.263	198.581	195.422	167.674	179.699	173.686	171.713	179.581	175.647	161.085	158.175	159.63	151.996	143.064	147.53	NS	NS	NS
W	165.2	149.2	157.2	207.2	209.8	208.5	210.2	225.7	217.95	211.6	200.5	206.05	179.818	184.963	182.391	151.343	167.331	159.337	145.621	159.852	152.736	142.005	140.954	141.479	137.089	137.919	137.504	137.398	136.778	137.088
W	149.6	132.2	140.9	175.7	158.8	167.25	177.8	162.8	170.3	175.2	161.9	168.55	151.451	151.016	151.233	133.379	141.06	137.22	130.834	141.27	136.052	124.725	125.32	125.023	125.715	120.896	123.306	121.577	115.693	118.635
W	168.8	158.2	163.5	206.9	192	199.45	215.4	206	210.7	209	196.2	202.6	190.181	200.709	195.445	173.11	177.214	175.162	156.952	170.436	163.694	151.669	153.192	152.43	149.062	150.254	149.658	143.702	143.809	143.755
W	111.5	95.1	103.3	203	190.5	196.75	208.6	194.4	201.5	209.6	197.6	203.6	168.594	176.743	172.668	143.915	150.254	147.085	124.923	133.583	129.253	113.889	112.939	113.414	113.794	102.285	108.04	110.137	100.679	105.408
W	142.6	126.4	134.5	188.5	167	177.75	NS	NS	NS	204	189.1	196.55	151.011	160.749	155.88	136.054	145.404	140.729	134.199	140.849	137.524	121.091	118.47	119.781	120.41	117.99	119.2	115.882	110.231	113.057
W	105.6	109.9	107.75	177.1	173	175.05	204.2	188.7	196.45	211.3	229.5	220.4	NS	NS	NS	NS	NS	NS	NS	NS	NS	NS	NS	NS	NS	NS	NS	NS	NS	NS
W	83.7	76.9	80.3	187.3	203.9	195.6	222	214.1	218.05	218.4	212.9	215.65	156.841	165.045	160.943	147.009	152.215	149.612	118.376	128.312	123.344	120.312	117.798	119.055	113.606	106.451	110.028	106.724	97.3303	102.027
W	119.6	101.8	110.7	182.3	178.8	180.55	197.8	203.9	200.85	199.1	199.5	199.3	154.08	159.85	156.965	122.655	129.11	125.883	114.741	124.626	119.684	110.044	110.138	110.091	109.767	110.417	110.092	106.815	109.026	107.92
W	151.9	137.7	144.8	202.6	193.2	197.9	196.6	204.5	200.55	203.6	199.7	201.65	155.734	142.315	149.024	141.481	132.257	136.869	126.812	132.257	129.535	NS	NS	NS	NS	NS	NS	NS	NS	NS
W	95.3	93.6	94.45	187	174.9	180.95	231.7	232.1	231.9	212.3	204.2	208.25	152.872	149.169	151.021	122.166	112.006	117.086	113.7	111.818	112.759	95.7636	89.4495	92.6065	94.3813	90.209	92.2952	NS	NS	NS
W	94.5	89	91.75	190.3	180.8	185.55	228.2	219.6	223.9	230.5	221.2	225.85	158.51	152.651	155.581	134.508	120.311	127.41	132.053	119.439	125.746	NS	NS	NS	NS	NS	NS	NS	NS	NS
W	128.2	127.7	127.95	191.4	188.2	189.8	212.6	209.1	210.85	214.1	212	213.05	156.717	147.122	151.92	131.543	116.935	124.239	129.117	115.692	122.404	115.692	117.127	116.41	113.228	117.984	115.606	108.378	114.932	111.655
W	172.2	168.6	170.4	193.7	191.2	192.45	223.4	224.9	224.15	208.7	204.4	206.55	180.889	175.566	178.227	173.342	167.101	170.222	164.818	164.914	164.866	137.816	131.037	134.427	138.021	132.155	135.088	136.261	131.138	133.699
W	85.2	74.9	80.05	177.4	198.6	188	212.9	213.6	213.25	223.9	223.5	223.7	181.486	169.399	175.442	156.509	143.275	149.892	128.815	121.091	124.953	NS	NS	NS	NS	NS	NS	NS	NS	NS
W	97.1	99.8	98.45	171.1	167	169.05	227.8	219.1	223.45	222.7	240.3	231.5	NS	NS	NS	NS	NS	NS	NS	NS	NS	NS	NS	NS	NS	NS	NS	NS	NS	NS
W	81.8	76.9	79.35	207.2	202.3	204.75	239.7	230.9	235.3	239.2	228.7	233.95	166.987	157.953	162.47	146.049	134.706	140.377	148.09	135.949	142.02	127.912	125.916	126.914	125.319	120.02	122.67	124.528	122.46	123.494
W	85.1	79.1	82.1	222.2	210.1	216.15	259.2	261.9	260.55	249.4	248.6	249	193.371	184.478	188.925	166.3	156.398	161.349	161.762	153.53	157.646	NS	NS	NS	NS	NS	NS	NS	NS	NS
W	60.8	58	59.4	200.2	198.6	199.4	240.3	233.2	236.75	242.6	231.2	236.9	197.085	186.048	191.567	181.008	173.927	177.468	138.337	130.526	134.431	117.414	113.228	115.321	118.763	113.511	116.137	116.265	111.257	113.761
W	116.1	107.6	111.85	185.4	176.9	181.15	229	223.8	226.4	234.4	227.3	230.85	212.68	201.211	206.946	188.231	175.918	182.075	172.638	158.957	165.797	NS	NS	NS	NS	NS	NS	NS	NS	NS
W	143	148.5	145.75	210.4	209.8	210.1	258.2	244.3	251.25	249.1	256.3	252.7	NS	NS	NS	NS	NS	NS	NS	NS	NS	NS	NS	NS	NS	NS	NS	NS	NS	NS
SU	94	91.1	92.55	225.5	211.6	218.55	247.7	244	245.85	212.4	215.8	214.1	177.686	166.071	171.878	152.652	137.504	145.078	125.517	119.246	122.382	117.511	115.788	116.649	116.648	114.742	115.695	113.605	101.979	107.792
SU	103.6	99.6	101.6	221.2	219.2	220.2	224.3	220.4	222.35	224.7	218.7	221.7	NS	NS	NS	NS	NS	NS	NS	NS	NS	NS	NS	NS	NS	NS	NS	NS	NS	NS
SU	108.5	106.4	107.45	179.6	172.9	176.25	193.5	185.1	189.3	177	170.4	173.7	152.325	144.66	148.493	141.797	132.869	137.333	138.125	130.53	134.328	134.405	129.316	131.861	125.617	122.95	124.283	118.859	115.787	117.323
SU	105.4	97.8	101.6	176.7	169.5	173.1	222.6	202.5	212.55	221.8	209.8	215.8	169.746	152.213	160.979	149.062	140.534	144.798	139.798	128.514	134.156	113.226	113.228	113.227	96.712	102.377	99.5444	99.5276	103.541	101.534
SU	65.5	71.6	68.55	185.1	181	183.05	207.3	206.9	207.1	209.1	211.9	210.5	NS	NS	NS	NS	NS	NS	NS	NS	NS	NS	NS	NS	NS	NS	NS	NS	NS	NS
SU	94.6	93.3	93.95	179.9	177.6	178.75	205.8	208.8	207.3	193.4	194.2	193.8	165.844	155.069	160.456	138.023	142.96	140.492	137.608	124.921	131.265	124.527	118.859	121.693	124.231	119.052	121.641	NS	NS	NS
SU	91.6	97.4	94.5	171	176	173.5	185.9	193.6	189.75	186	194.2	190.1	162.1	154.959	158.529	146.477	131.951	139.214	116.457	105.809	111.133	126.811	117.511	122.161	118.376	115.027	116.702	103.095	107.911	105.503
SU	100.4	104.4	102.4	168.9	170.2	169.55	183.2	188	185.6	NS	NS	NS	159.063	147.659	153.361	137.088	128.916	133.002	124.428	111.444	117.936	112.663	114.837	113.75	109.303	113.323	111.313	103.365	113.7	108.533
SU	99.5	94.4	96.95	180.9	185.2	183.05	196.1	195.3	195.7	185.6	190.5	188.05	157.731	144.447	151.089	134.303	123.935	129.119	133.482	127.012	130.247	118.183	109.211	113.697	113.511	107.091	110.301	NS	NS	NS
SU	74.9	78.6	76.75	129.4	129	129.2	160.3	161.4	160.85	164.5	160.6	162.55	136.157	132.869	134.513	118.57	108.84	113.705	120.896	107.915	114.406	NS	NS	NS	NS	NS	NS	NS	NS	NS
SU	125.3	119.3	122.3	189.6	187.1	188.35	185.8	185.4	185.6	163.6	162.8	163.2	142.218	130.328	136.273	122.263	112.758	117.51	117.414	111.07	114.242	116.935	115.215	116.075	105.903	105.447	105.675	104.448	103.093	103.771
SU	101	99.6	100.3	211.3	218.4	214.85	233	248	240.5	206.4	208.3	207.35	199.455	181.247	190.351	179.106	167.101	173.104	152.325	135.331	143.828	NS	NS	NS	NS	NS	NS	NS	NS	NS
SU	81.8	78.9	80.35	164.9	160.3	162.6	171.2	173.1	172.15	171.1	161.1	166.1	135.537	125.316	130.426	120.701	114.363	117.532	107.734	101.749	104.742	94.4675	89.2876	91.8776	91.9006	86.4637	89.1821	87.124	83.928	85.526
SU	113.3	117.3	115.3	184.7	184.1	184.4	198.2	198.1	198.15	171.6	174.2	172.9	174.395	166.758	170.576	170.901	158.508	164.705	166.758	159.85	163.304	162.439	156.841	159.64	145.514	138.753	142.134	NS	NS	NS
SU	93.8	85.1	89.45	152.5	145.8	149.15	177.3	168.2	172.75	193	184.5	188.75	146.584	136.468	141.526	133.481	121.474	127.478	116.648	108.01	112.329	100.947	99.6157	100.281	99.2576	98.2066	98.7321	97.2431	97.1555	97.1993
SU	91	87.5	89.25	178.6	170.6	174.6	193.5	184	188.75	167.4	159.9	163.65	147.336	141.586	144.461	136.778	121.774	129.276	124.726	113.794	119.26	123.541	119.439	121.49	119.438	118.184	118.811	117.798	116.839	117.319
SU	95.8	93.4	94.6	171.6	169.3	170.45	183.6	177.4	180.5	161.3	168.7	165	154.41	147.12	150.765	139.59	132.971	136.281	131.85	121.286	126.568	NS	NS	NS	NS	NS	NS	NS	NS	NS
SU	108.8	108.9	108.85	163.2	163.1	163.15	182.4	174.2	178.3	163.6	157.4	160.5	163.343	155.512	159.428	135.33	130.328	132.829	135.641	129.016	132.329	122.754	119.923	121.339	115.597	115.787	115.692	NS	NS	NS
SU	108	105.3	106.65	180.8	185.6	183.2	180.2	180.9	180.55	174	184.2	179.1	151.015	156.168	153.592	135.949	136.986	136.468	123.344	123.935	123.639	116.17	104.721	110.445	110.79	99.2631	105.027	111.257	99.4389	105.348
SU	107.8	119.5	113.65	163.2	165	164.1	197.7	190.5	194.1	159.7	159.7	159.7	139.904	142.215	141.06	139.169	131.135	135.152	125.419	125.618	125.518	127.204	130.531	128.867	125.916	130.53	128.223	126.114	123.344	124.729
SU	106.9	104.6	105.75	193.5	187.9	190.7	198.5	189.9	194.2	201.8	187.3	194.55	175.802	164.591	170.196	157.507	149.17	153.339	151.557	142.218	146.888	147.444	136.882	142.163	123.836	119.536	121.686	122.754	117.127	119.941
SU	103.3	102.5	102.9	156.7	146.8	151.75	189.3	187.4	188.35	158.6	162.8	160.7	NS	NS	NS	NS	NS	NS	NS	NS	NS	NS	NS	NS	NS	NS	NS	NS	NS	NS
SU	106.3	100.1	103.2	171.2	166	168.6	190.9	183.8	187.35	189	186.2	187.6	182.681	169.284	175.983	173.693	161.865	167.779	166.986	154.3	160.643	NS	NS	NS	NS	NS	NS	NS	NS	NS
SU	105.1	107.5	106.3	147.6	145	146.3	157.6	163.3	160.45	146.7	155	150.85	NS	NS	NS	NS	NS	NS	NS	NS	NS	NS	NS	NS	NS	NS	NS	NS	NS	NS
SU	143.6	139.7	141.65	NS	NS	NS	207.3	203.1	205.2	194.2	190.1	192.15	NS	NS	NS	NS	NS	NS	NS	NS	NS	NS	NS	NS	NS	NS	NS	NS	NS	NS
SU	86.3	97.4	91.85	151.9	154.4	153.15	160.7	149.9	155.3	155.5	163	159.25	135.537	124.132	129.835	121.286	112.569	116.927	118.666	108.007	113.336	87.2068	73.3286	80.2677	83.5234	72.6473	78.0853	NS	NS	NS
SU	112.8	104.9	108.85	163.9	162.6	163.25	186.2	182.1	184.15	193	198.8	195.9	NS	NS	NS	NS	NS	NS	NS	NS	NS	NS	NS	NS	NS	NS	NS	NS	NS	NS
SU	163.2	156.1	159.65	205.4	196.1	200.75	244	223.5	233.75	231.4	210.1	220.75	191.405	194.234	192.82	168.131	168.248	168.189	152.106	148.305	150.205	171.246	171.481	171.363	171.134	178.751	174.942	176.743	173.81	175.276
SU	53.2	51.3	52.25	124.4	119	121.7	139.1	138	138.55	136	130.3	133.15	NS	NS	NS	NS	NS	NS	NS	NS	NS	NS	NS	NS	NS	NS	NS	NS	NS	NS
SU	155.1	146.4	150.75	211.1	206.5	208.8	241.9	235.2	238.55	242.3	233.3	237.8	202.218	191.527	196.873	176.037	167.33	171.683	165.613	156.396	161.005	NS	NS	NS	NS	NS	NS	NS	NS	NS
SU	57.2	58.1	57.65	147.1	145.3	146.2	178.6	168.4	173.5	175.4	164.8	170.1	121.769	115.597	118.683	98.1187	89.706	93.9124	96.807	87.0408	91.9239	98.3768	98.1187	98.2478	87.6209	89.2027	88.4118	93.7792	90.7977	92.2884
SU	97.4	100.3	98.85	215	197.3	206.15	225.7	214.8	220.25	210.9	207.5	209.2	118.666	126.203	122.434	116.648	109.58	113.114	90.7159	80.7127	85.7143	NS	NS	NS	NS	NS	NS	NS	NS	NS
SU	135.4	126.3	130.85	194.5	189	191.75	226.5	215.8	221.15	222	220.1	221.05	NS	NS	NS	NS	NS	NS	NS	NS	NS	NS	NS	NS	NS	NS	NS	NS	NS	NS
SU	152.2	134.8	143.5	248.7	234.4	241.55	246.1	235.3	240.7	244.1	233.6	238.85	210.49	198.206	204.348	204.491	194.481	199.486	179.935	166.184	173.06	151.232	151.338	151.285	143.063	142.22	142.642	138.859	134.92	136.889
R	127.3	114.7	121	146.7	130.9	138.8	187.1	180.1	183.6	192.8	185.8	189.3	157.397	149.711	153.554	152.872	147.121	149.996	138.649	137.92	138.284	NS	NS	NS	NS	NS	NS	NS	NS	NS
R	121.9	116.5	119.2	128.4	118.8	123.6	154.1	144.8	149.45	155.6	147.7	151.65	NS	NS	NS	NS	NS	NS	NS	NS	NS	NS	NS	NS	NS	NS	NS	NS	NS	NS
R	144	141.2	142.6	153	154.9	153.95	159.6	161.9	160.75	160.4	159.4	159.9	162.552	154.08	158.316	155.402	141.058	148.23	137.505	131.747	134.626	146.798	150.472	148.635	148.736	143.596	146.166	143.489	136.673	140.081
R	122.1	122.7	122.4	130.4	131.4	130.9	179.8	171.9	175.85	178.5	171.9	175.2	140.534	131.037	135.786	136.054	128.112	132.083	134.405	120.506	127.455	133.89	124.228	129.059	150.36	141.147	145.754	NS	NS	NS
R	146.7	137.2	141.95	153.1	143.4	148.25	165	153.3	159.15	178.4	166.8	172.6	162.211	152.542	157.377	156.287	149.272	152.78	149.603	136.052	142.827	161.536	145.835	153.685	161.874	151.226	156.55	157.953	156.066	157.009
R	155.3	154.1	154.7	154.2	150.4	152.3	189	189	189	202.2	190.5	196.35	164.358	150.062	157.21	157.174	159.068	158.121	152.435	150.255	151.345	146.794	159.18	152.987	142.325	149.495	145.91	150.363	152.872	151.618
R	129.6	125.2	127.4	148.2	141.6	144.9	175.6	172.3	173.95	184.4	179.1	181.75	166.186	152.105	159.146	142.959	142.212	142.586	145.193	138.963	142.078	136.053	140.218	138.136	139.904	137.089	138.497	NS	NS	NS
R	127.6	121.2	124.4	124.4	123.6	124	135.6	139.9	137.75	152	147.1	149.55	119.536	114.742	117.139	105.721	106.451	106.086	104.812	99.0866	101.949	121.774	120.409	121.092	123.932	114.457	119.195	NS	NS	NS
R	121.7	121	121.35	118.8	116.1	117.45	145.2	141.3	143.25	155.8	152.3	154.05	NS	NS	NS	NS	NS	NS	NS	NS	NS	NS	NS	NS	NS	NS	NS	NS	NS	NS
R	91.4	91.2	91.3	92.6	96.1	94.35	116.1	114.9	115.5	130.7	130.1	130.4	NS	NS	NS	NS	NS	NS	NS	NS	NS	NS	NS	NS	NS	NS	NS	NS	NS	NS
R	114.6	105.4	110	120.3	123.7	122	NS	NS	NS	NS	NS	NS	159.18	160.188	159.684	154.08	159.964	157.022	131.443	137.712	134.578	133.38	118.376	125.878	125.816	117.031	121.423	133.687	116.928	125.308
R	139.5	137.6	138.55	147.1	144.2	145.65	190.9	172.2	181.55	162.4	155.6	159	145.086	139.694	142.39	129.722	130.733	130.227	124.923	119.052	121.987	127.511	125.319	126.415	145.514	142.748	144.131	151.343	137.401	144.372
R	143.3	136.7	140	133.6	128.4	131	166.4	164.8	165.6	193.4	188.6	191	NS	NS	NS	NS	NS	NS	NS	NS	NS	NS	NS	NS	NS	NS	NS	NS	NS	NS
R	100.1	100.9	100.5	110.9	110.2	110.55	154.1	150.9	152.5	139.5	143.9	141.7	118.084	114.552	116.318	106.907	100.148	103.527	102.736	99.2631	100.999	NS	NS	NS	NS	NS	NS	NS	NS	NS
R	128.2	129.2	128.7	138.5	136.8	137.65	150.9	146.2	148.55	166.9	161	163.95	141.06	134.096	137.578	133.89	126.612	130.251	127.908	116.648	122.278	117.895	113.984	115.939	125.416	123.049	124.233	117.127	123.441	120.284
R	105.7	105.3	105.5	111.5	110	110.75	171.7	160.7	166.2	179.7	166.9	173.3	113.7	111.819	112.759	107.091	103.906	105.498	106.633	98.5578	102.596	NS	NS	NS	NS	NS	NS	NS	NS	NS
R	104.2	98.3	101.25	116	108.7	112.35	212.7	195.2	203.95	NS	NS	NS	172.644	174.154	173.399	150.471	147.552	149.012	138.337	131.951	135.144	NS	NS	NS	NS	NS	NS	NS	NS	NS
R	121.3	118.8	120.05	142.7	137.8	140.25	197.6	192.5	195.05	219.3	222.5	220.9	191.405	196.091	193.748	178.988	178.514	178.751	172.756	167.789	170.272	151.887	148.522	150.204	154.52	154.85	154.685	151.015	143.49	147.253
R	104.4	93.8	99.1	103.1	95.8	99.45	122.2	115.2	118.7	137.9	126.9	132.4	NS	NS	NS	NS	NS	NS	NS	NS	NS	NS	NS	NS	NS	NS	NS	NS	NS	NS
R	159.3	154.5	156.9	159.2	153.1	156.15	159.3	159.1	159.2	191	188	189.5	172.295	166.186	169.24	156.619	155.181	155.9	156.62	151.233	153.926	142.852	136.054	139.453	133.993	131.443	132.718	136.881	134.92	135.9
R	140.8	137.3	139.05	142.7	141.3	142	141.2	145.5	143.35	169.9	172.4	171.15	130.429	131.849	131.139	128.313	130.632	129.472	129.617	128.412	129.015	120.994	119.826	120.41	122.26	125.32	123.79	123.835	124.726	124.28
R	130.8	124	127.4	132.4	130.3	131.35	163	162.9	162.95	215.9	197.1	206.5	NS	NS	NS	NS	NS	NS	NS	NS	NS	NS	NS	NS	NS	NS	NS	NS	NS	NS
R	145.4	138.1	141.75	149.3	139.4	144.35	NS	NS	NS	192.4	194	193.2	NS	NS	NS	NS	NS	NS	NS	NS	NS	NS	NS	NS	NS	NS	NS	NS	NS	NS
R	105.7	101.7	103.7	107.5	107.8	107.65	317	291.3	304.15	NS	NS	NS	176.037	170.206	173.121	135.743	127.41	131.576	133.583	123.539	128.561	124.626	125.218	124.922	117.414	117.414	117.414	117.223	108.47	112.847
R	93.8	89.6	91.7	94.5	89.5	92	137	138.8	137.9	NS	NS	NS	146.156	145.939	146.047	137.4	139.066	138.233	134.097	126.612	130.355	126.912	125.022	125.967	120.604	118.665	119.635	NS	NS	NS
R	90.7	86.1	88.4	86.9	84	85.45	123	120.4	121.7	143.7	140.1	141.9	128.513	124.231	126.372	123.343	122.46	122.902	118.472	109.673	114.072	107.183	113.134	110.159	100.591	102.108	101.35	101.571	102.371	101.971
R	115	112.6	113.8	119.7	115.5	117.6	146.7	149	147.85	149.8	147.8	148.8	116.073	110.79	113.432	111.256	105.718	108.487	105.536	102.375	103.956	104.812	110.045	107.428	100.766	104.175	102.47	109.856	113.228	111.542
R	71.6	66	68.8	90.1	89.9	90	139.8	138.6	139.2	161	158.8	159.9	NS	NS	NS	NS	NS	NS	NS	NS	NS	NS	NS	NS	NS	NS	NS	NS	NS	NS
R	108.9	111.6	110.25	108.3	109.7	109	161.3	162.4	161.85	157	158.2	157.6	NS	NS	NS	NS	NS	NS	NS	NS	NS	NS	NS	NS	NS	NS	NS	NS	NS	NS
R	90.9	88.9	89.9	111.6	110.1	110.85	161.2	156.8	159	164.6	162.3	163.45	NS	NS	NS	NS	NS	NS	NS	NS	NS	NS	NS	NS	NS	NS	NS	NS	NS	NS
R	78.1	77.9	78	80.6	75.4	78	153.9	148.5	151.2	149.2	143.9	146.55	NS	NS	NS	NS	NS	NS	NS	NS	NS	NS	NS	NS	NS	NS	NS	NS	NS	NS
R	119.8	113.1	116.45	124.5	131.3	127.9	NS	NS	NS	209.5	212.3	210.9	175.449	171.83	173.639	168.708	166.184	167.446	160.637	156.841	158.739	132.053	130.429	131.241	132.665	130.63	131.647	127.409	126.114	126.761
R	154.3	154.5	154.4	154	150.7	152.35	170.9	170.6	170.75	172.3	164	168.15	137.92	135.435	136.677	131.645	130.227	130.936	130.936	128.612	129.774	NS	NS	NS	NS	NS	NS	NS	NS	NS
R	83.4	82.2	82.8	85.7	80.2	82.95	131.5	129.3	130.4	135.8	131.4	133.6	85.3133	83.5232	84.4183	82.1522	83.0382	82.5952	68.6996	66.298	67.4988	72.1187	72.111	72.1149	76.162	76.1626	76.1623	78.4215	79.7609	79.0912
	W=whole inactivated vaccine
	SU=sub-unit vaccine
	R=recombinant vaccine
	D=Day
	D0=day of booster vaccination
	NS=no sample
	M'07= antibody titres against A/equine/Meath/1/2007
	SA/4/03= antibody titres against A/equine/South Africa/4/2003
	mean H3N8 = mean antibody titres against A/equine/Meath/1/2007 and A/equine/South Africa/4/2003 as measured by single radial haemolysis (SRH)
